# Supplementary material for: Preoperative ultrasound-guided dual localization with titanium clips and carbon nanoparticles for predicting the surgical approach and guiding the resection of Siewert type II esophagogastric junction adenocarcinoma
Source: J Cancer Res Clin Oncol. 2024 Mar 20;150(3):145. doi: 10.1007/s00432-024-05689-3 (PMC10954912; doi:10.1007/s00432-024-05689-3)
Supplement: Supplementary file 1 — Supplementary file1 (XLSX 91 KB) [file 432_2024_5689_MOESM1_ESM.xlsx]

## Sheet: Sheet1
Group	Name		Gender	ID	cTNMstage	Age(years)	BMI(kg/m2)	Upper margin negative	Predicting surgical approach (cases)	Actual surgical approach (cases)	Prediction result (T/F)"	Postoperative complications
Experimental group	王涛	Wang Tao	Female	578426	T2N2M0	61	25.02	yes	Transabdominal approach	Transabdominal approach	T	none
Experimental group	周宇航	Zhou Yuhang	Female	324768	T2N1M0	60	22.44	yes	Transthoracic approach	Transthoracic approach	T	none
Experimental group	周博	Zhou Bo	Male	936241	T1N0M0	66	21.52	yes	Transabdominal approach	Transabdominal approach	T	none
Experimental group	周倩	Zhou Qian	Female	812459	T2N1M0	69	24.55	yes	Transabdominal approach	Transabdominal approach	T	incision infection
Experimental group	刘佳欣	Liu Jiaxin	Female	695843	T1N0M0	58	22.41	yes	Transthoracic approach	Transabdominal approach	F	none
Experimental group	赵雅琳	Zhao Yalin	Female	537921	T1N1M0	62	21.81	yes	Transabdominal approach	Transthoracic approach	F	none
Experimental group	张晓明	Zhang Xiaoming	Male	864129	T2N0M0	64	22.08	yes	Transthoracic approach	Transthoracic approach	T	none
Experimental group	陈鹏	Chen Peng	Male	473586	T2N0M0	58	22.57	yes	Transthoracic approach	Transthoracic approach	T	none
Experimental group	黄小丽	Huang Xiaoli	Female	219784	T1N1M0	61	23.61	yes	Transabdominal approach	Transabdominal approach	T	none
Experimental group	朱雪婷	Zhu Xueting	Female	647935	T2N1M0	60	23.15	yes	Transabdominal approach	Transabdominal approach	T	none
Routine group	吴俊杰	Wu Junjie	Male	583214	T2N0M0	65	23.53	yes	Transabdominal approach	Transabdominal approach	T	none
Routine group	吴晓燕	Wu Xiaoyan	Female	971428	T1N1M0	61	22.64	yes	Combined thoracoabdominal approach	Combined thoracoabdominal approach	T	none
Routine group	李雨晴	Li Yuqing	Female	315982	T2N0M0	63	21.57	yes	Combined thoracoabdominal approach	Combined thoracoabdominal approach	T	none
Routine group	周博	Zhou Bo	Male	849563	T2N2M0	60	23.22	yes	Transthoracic approach	Transabdominal approach	F	none
Routine group	张婷婷	Zhang Tingting	Female	126395	T1N1M0	59	24.11	yes	Transthoracic approach	Transabdominal approach	F	none
Routine group	刘洋	Liu Yang	Male	738642	T2N2M0	62	20.58	yes	Transthoracic approach	Combined thoracoabdominal approach	F	none
Routine group	王丽	Wang Li	Female	294867	T2N1M0	63	25.05	yes	Combined thoracoabdominal approach	Transthoracic approach	F	none
Routine group	赵磊	Zhao Lei	Male	651483	T1N0M0	66	22.69	yes	Transabdominal approach	Transthoracic approach	F	none
Routine group	李阳	Li Yang	Female	478635	T1N1M0	64	22.48	yes	Transabdominal approach	Transthoracic approach	F	none
Routine group	陈美娟	Chen Meijuan	Female	829417	T2N1M0	61	23.54	yes	Transthoracic approach	Transthoracic approach	T	none
