# Supplementary material for: Preoperative ultrasound-guided dual localization with titanium clips and carbon nanoparticles for predicting the surgical approach and guiding the resection of Siewert type II esophagogastric junction adenocarcinoma
Source: J Cancer Res Clin Oncol. 2024 Mar 20;150(3):145. doi: 10.1007/s00432-024-05689-3 (PMC10954912; doi:10.1007/s00432-024-05689-3)
Supplement: Supplementary file 2 — Supplementary file2 (XLSX 96 KB) [file 432_2024_5689_MOESM2_ESM.xlsx]

## Sheet: Sheet1
Group	Name		Gender	ID	cTNMstage	Digestive reconstruction	Age(years)	BMI(kg/m2)	Operation time（min）	Intraoperative blood loss（ml）	Length of stay（Days）	Upper margin negative	Predicting surgical approach (cases)	Actual surgical approach (cases)	Esophageal resection length（cm）	Tumor infiltration length（cm）	Postoperative complications
Experimental group	张蓓蕾	Zhang Beilei	Female	617897	T1N0M0	Esophagogastrostomy	66	24.01	274.68	195	14	yes	Transabdominal approach	Transabdominal approach	2.61	1.06	Abdominal infection
Experimental group	俞泽	Yu Ze	Male	392847	T1N1M0	Esophagojejunostomy	61	22.59	249.93	166	13	yes	Transthoracic approach	Transthoracic approach	1.99	1.24	none
Experimental group	王悦	Wang Yue	Female	504193	T2N0M0	Esophagogastrostomy	63	20.35	271.62	184	14	yes	Transabdominal approach	Transabdominal approach	1.84	1.12	none
Experimental group	赵钢	Zhao Gang	Male	618342	T2N1M0	Esophagogastrostomy	69	23.92	277.55	182	12	yes	Transabdominal approach	Transabdominal approach	2.42	1.06	Pulmonary infection
Experimental group	袁浩然	Yuan Haoran	Male	720561	T2N2M0	Esophagogastrostomy	60	21.43	262.47	152	13	yes	Transthoracic approach	Transthoracic approach	2.71	1.27	Incision infection
Experimental group	蒋泽	Jiang Ze	Male	839265	T1N0M0	Esophagojejunostomy	58	23.81	256.84	177	14	yes	Transabdominal approach	Transabdominal approach	1.76	1.18	none
Experimental group	秦志宏	Qin Zhihong	Male	947150	T1N1M0	Esophagogastrostomy	61	20.21	269.03	189	13	yes	Transthoracic approach	Transthoracic approach	2.16	1.09	none
Experimental group	康辉	Kang Hui	Male	206384	T2N0M0	Esophagojejunostomy	68	22.79	270.29	152	13	yes	Transthoracic approach	Transthoracic approach	2.37	1.2	none
Experimental group	吴亮	Wu Liang	Male	315729	T2N1M0	Esophagogastrostomy	60	21.51	253.45	161	12	yes	Transabdominal approach	Transabdominal approach	2.56	1.09	Pulmonary infection
Experimental group	赵婷婷	Zhao Tingting	Female	438201	T2N2M0	Esophagojejunostomy	62	23.18	253.71	191	13	yes	Transabdominal approach	Transabdominal approach	2.25	1.15	none
Experimental group	陈静雯	Chen Jingwen	Female	569084	T1N0M0	Esophagogastrostomy	65	20.73	276.26	160	14	yes	Transthoracic approach	Transthoracic approach	2.62	1.29	none
Experimental group	毛宇航	Mao Yuhang	Male	673498	T1N1M0	Esophagogastrostomy	66	23.61	271.39	183	14	yes	Combined thoracoabdominal approach	Combined thoracoabdominal approach	2.19	1.32	none
Experimental group	范强	Fan Qiang	Male	781234	T2N0M0	Esophagojejunostomy	63	22.31	253.89	167	12	yes	Transabdominal approach	Transabdominal approach	2.04	1.25	Pulmonary infection
Experimental group	蒋飞	Jiang Fei	Male	892657	T2N1M0	Esophagogastrostomy	61	23.99	277.42	190	13	yes	Transabdominal approach	Transabdominal approach	2.45	1.09	none
Experimental group	李浩然	Li Haoran	Male	901348	T2N2M0	Esophagojejunostomy	64	21.08	269.91	179	14	yes	Transthoracic approach	Transthoracic approach	2.35	1.1	none
Experimental group	孙宇航	Sun Yuhang	Male	527461	T1N0M0	Esophagogastrostomy	62	22.36	266.79	171	12	yes	Combined thoracoabdominal approach	Combined thoracoabdominal approach	2.51	1.08	none
Experimental group	黄诗涵	Huang Shihan	Female	634782	T1N1M0	Esophagogastrostomy	67	23.91	256.11	172	13	yes	Combined thoracoabdominal approach	Combined thoracoabdominal approach	2.32	1.1	none
Experimental group	梁思思	Liang Sisi	Female	745893	T2N0M0	Esophagojejunostomy	66	20.87	272.23	185	14	yes	Combined thoracoabdominal approach	Combined thoracoabdominal approach	2.17	1.17	none
Experimental group	沈杰	Shen Jie	Male	856204	T2N1M0	Esophagogastrostomy	59	23.43	276.93	161	13	yes	Transthoracic approach	Transthoracic approach	2.38	1.09	Incision infection
Experimental group	崔炎	Cui Yan	Male	967315	T2N2M0	Esophagogastrostomy	64	21.92	275.12	180	12	yes	Transthoracic approach	Transthoracic approach	2.33	1.19	none
Experimental group	刘欣怡	Liu Xinyi	Female	278426	T1N0M0	Esophagojejunostomy	62	24.13	261.48	165	13	yes	Transabdominal approach	Transabdominal approach	2.47	1.25	none
Experimental group	褚浩	Chu Hao	Male	389537	T1N1M0	Esophagogastrostomy	64	20.97	271.96	190	14	yes	Combined thoracoabdominal approach	Combined thoracoabdominal approach	2.36	1.12	none
Experimental group	朱长江	Zhu Changjiang	Male	490648	T2N0M0	Esophagojejunostomy	65	22.84	259.67	174	14	yes	Transabdominal approach	Transabdominal approach	2.13	1.18	none
Experimental group	王洋	Wang Yang	Male	501759	T2N1M0	Esophagogastrostomy	68	23.39	268.82	175	13	yes	Transabdominal approach	Transabdominal approach	2.24	1.09	none
Experimental group	卫强	Wei Qiang	Male	612860	T2N2M0	Esophagojejunostomy	66	21.15	259.58	165	12	yes	Transthoracic approach	Transthoracic approach	2.66	1.11	none
Experimental group	侯飞	Hou Fei	Male	723971	T1N0M0	Esophagogastrostomy	64	24.02	268.77	169	14	yes	Transabdominal approach	Transabdominal approach	2.41	1.13	none
Experimental group	吕伟	Lv Wei	Male	923071	T1N0M0	Esophagogastrostomy	61	21.66	265.02	158	12	yes	Combined thoracoabdominal approach	Transthoracic approach	2.28	1.22	Anastomotic stoma fistula
Experimental group	栾天翼	Luan Tianyi	Male	945193	T2N0M0	Esophagojejunostomy	62	23.66	249.74	181	13	yes	Transthoracic approach	Transthoracic approach	2.54	1.13	none
Experimental group	彭志强	Peng Zhiqiang	Male	256304	T2N1M0	Esophagogastrostomy	64	22.44	275.97	177	14	yes	Transabdominal approach	Transabdominal approach	2.68	1.12	none
Experimental group	段凯	Duan Kai	Male	367415	T2N2M0	Esophagojejunostomy	67	23.29	259.94	184	13	yes	Transabdominal approach	Transabdominal approach	2.49	1.17	none
Experimental group	柳大伟	Liu Dawei	Male	478526	T1N0M0	Esophagogastrostomy	63	24.17	267.56	170	14	yes	Transthoracic approach	Transthoracic approach	2.58	1.16	none
Routine group	曹雅静	Cao Yajing	Female	589637	T1N1M0	Esophagogastrostomy	66	25.12	268.34	201	12	yes	Transabdominal approach	Transabdominal approach	2.93	0.97	none
Routine group	徐燕	Xu Yan	Female	690748	T2N0M0	Esophagojejunostomy	60	21.34	253.46	158	14	yes	Combined thoracoabdominal approach	Combined thoracoabdominal approach	2.83	1.13	Pulmonary infection
Routine group	谢鹏	Xie Peng	Male	701859	T2N1M0	Esophagogastrostomy	61	22.87	260.79	182	13	yes	Combined thoracoabdominal approach	Combined thoracoabdominal approach	3.04	1.1	none
Routine group	金宇	Jin Yu	Male	812960	T2N2M0	Esophagojejunostomy	62	24.42	250.58	177	13	yes	Transthoracic approach	Transthoracic approach	2.7	1.03	none
Routine group	杨波	Yang Bo	Male	34182	T1N1M0	Esophagogastrostomy	58	23.21	256.77	185	13	yes	Transthoracic approach	Transthoracic approach	2.8	1.12	none
Routine group	陈峰	Chen Feng	Male	145293	T2N0M0	Esophagojejunostomy	63	25.78	263.62	191	12	yes	Transthoracic approach	Transthoracic approach	2.88	1.06	none
Routine group	蒋飞	Jiang Fei	Male	256304	T2N1M0	Esophagogastrostomy	65	22.05	260.11	175	14	yes	Combined thoracoabdominal approach	Combined thoracoabdominal approach	2.92	1.09	Pulmonary infection
Routine group	勾星	Gou Xing	Male	367415	T2N2M0	Esophagojejunostomy	59	23.64	255.89	189	12	yes	Transabdominal approach	Transthoracic approach	2.75	1.11	none
Routine group	赵婷婷	Zhao Tingting	Female	478526	T1N0M0	Esophagogastrostomy	62	21.67	254.36	162	14	yes	Transabdominal approach	Transthoracic approach	2.93	1.1	Anastomotic stoma fistula
Routine group	徐燕	Xu Yan	Female	589637	T1N1M0	Esophagojejunostomy	61	24.99	262.49	194	13	yes	Transthoracic approach	Transthoracic approach	2.82	1.07	none
Routine group	吴亮	Wu Liang	Male	690748	T2N0M0	Esophagogastrostomy	62	22.13	255.78	169	13	yes	Transthoracic approach	Transthoracic approach	2.97	1.04	none
Routine group	张翔	Zhang Xiang	Male	701859	T2N1M0	Esophagojejunostomy	60	23.79	265.42	178	13	yes	Transabdominal approach	Transabdominal approach	2.77	1.12	Incision infection
Routine group	谢鹏	Xie Peng	Male	812960	T2N2M0	Esophagogastrostomy	63	24.32	258.13	183	14	yes	Combined thoracoabdominal approach	Transthoracic approach	2.82	1.08	none
Routine group	蒋泽	Jiang Ze	Male	923071	T1N0M0	Esophagogastrostomy	60	21.56	262.66	157	12	yes	Transabdominal approach	Transabdominal approach	2.91	1.04	none
Routine group	毛宇航	Mao Yuhang	Male	34182	T1N1M0	Esophagojejunostomy	62	23.12	254.97	175	13	yes	Transabdominal approach	Transabdominal approach	2.73	1.03	none
Routine group	侯飞	Hou Fei	Male	145293	T2N0M0	Esophagogastrostomy	61	25.49	258.84	193	14	yes	Transabdominal approach	Transabdominal approach	2.89	1.11	none
Routine group	段凯	Duan Kai	Male	256304	T2N1M0	Esophagojejunostomy	60	22.77	249.12	168	12	yes	Transabdominal approach	Transabdominal approach	2.79	1.05	Pulmonary infection
Routine group	柳大伟	Liu Dawei	Male	367415	T2N2M0	Esophagogastrostomy	62	23.45	260.95	185	13	yes	Transabdominal approach	Transabdominal approach	2.95	1.06	none
Routine group	金宇	Jin Yu	Male	478526	T1N0M0	Esophagojejunostomy	61	21.89	262.32	180	14	yes	Combined thoracoabdominal approach	Transthoracic approach	2.85	1.08	none
Routine group	俞泽	Yu Ze	Male	589637	T1N1M0	Esophagogastrostomy	63	25.32	255.71	176	13	yes	Transthoracic approach	Transthoracic approach	2.81	1.1	none
Routine group	曹雅静	Cao Yajing	Female	690748	T2N0M0	Esophagogastrostomy	61	23.99	251.79	173	12	yes	Transabdominal approach	Transthoracic approach	2.76	1.09	none
Routine group	韩立	Han Li	Male	701859	T2N1M0	Esophagojejunostomy	60	22.43	258.23	181	14	yes	Transthoracic approach	Transthoracic approach	2.9	1.04	Incision infection
Routine group	袁浩然	Yuan Haoran	Male	812960	T2N2M0	Esophagogastrostomy	62	24.87	249.67	176	13	yes	Combined thoracoabdominal approach	Transthoracic approach	2.87	1.08	none
Routine group	孙宇航	Sun Yuhang	Male	923071	T1N0M0	Esophagojejunostomy	59	21.98	264.12	167	13	yes	Transthoracic approach	Transthoracic approach	2.84	1.06	none
Routine group	秦志宏	Qin Zhihong	Male	34182	T1N1M0	Esophagogastrostomy	63	25.67	252.55	192	14	yes	Transthoracic approach	Transthoracic approach	2.78	1.09	none
Routine group	范强	Fan Qiang	Male	145293	T2N0M0	Esophagojejunostomy	61	23.33	265.09	179	12	yes	Transabdominal approach	Transabdominal approach	2.94	1.1	none
Routine group	栾天翼	Luan Tianyi	Male	834975	T2N1M0	Esophagogastrostomy	63	22.56	257.33	164	14	yes	Transabdominal approach	Transabdominal approach	2.86	1.05	none
Routine group	彭志强	Peng Zhiqiang	Male	236748	T2N2M0	Esophagojejunostomy	64	24.15	261.78	168	13	yes	Transabdominal approach	Transabdominal approach	2.72	1.07	none
Routine group	李勇	Li Yong	Male	834082	T1N1M0	Esophagogastrostomy	59	23.88	266.55	188	13	yes	Transabdominal approach	Transabdominal approach	2.98	1.05	Pulmonary infection
