# Supplementary material for: Preoperative ultrasound-guided dual localization with titanium clips and carbon nanoparticles for predicting the surgical approach and guiding the resection of Siewert type II esophagogastric junction adenocarcinoma
Source: J Cancer Res Clin Oncol. 2024 Mar 20;150(3):145. doi: 10.1007/s00432-024-05689-3 (PMC10954912; doi:10.1007/s00432-024-05689-3)
Supplement: Supplementary file 3 — Supplementary file3 (ZIP 29 KB) [file 432_2024_5689_MOESM3_ESM.zip]

Archive with 10 entries (9 files):
- the supplementary  tables.files/
- __MACOSX/._the supplementary  tables.files
- the supplementary  tables.files/.DS_Store
- __MACOSX/the supplementary  tables.files/._.DS_Store
- the supplementary  tables.files/The supplementarytable S3.xlsx
- __MACOSX/the supplementary  tables.files/._The supplementarytable S3.xlsx
- the supplementary  tables.files/The supplementarytable S2.xlsx
- __MACOSX/the supplementary  tables.files/._The supplementarytable S2.xlsx
- the supplementary  tables.files/The supplementary table S1.xlsx
- __MACOSX/the supplementary  tables.files/._The supplementary table S1.xlsx
