# Supplementary material for: Preoperative ultrasound-guided dual localization with titanium clips and carbon nanoparticles for predicting the surgical approach and guiding the resection of Siewert type II esophagogastric junction adenocarcinoma
Source: J Cancer Res Clin Oncol. 2024 Mar 20;150(3):145. doi: 10.1007/s00432-024-05689-3 (PMC10954912; doi:10.1007/s00432-024-05689-3)
Supplement: Supplementary file 3 — Supplementary file3 (ZIP 29 KB) [file 432_2024_5689_MOESM3_ESM.zip › the supplementary tables.files/The supplementarytable S3.xlsx]

## Sheet: the Supplementary Table S3
TableS3 Postoperative complications
	Experimental group	Routine group	P
Total complications	7（22.6%）	7（24.1%）	0.88
Pulmonary infection	3（6.7%）	4（13.8%）
Abdominal infection	1（3.2%）	0（0）
Incision infection	2（6.5%）	2（6.9%）
Anastomotic stoma fistula	1（3.2%）	1（3.5%）
Other complications	0（0）	0（0）
