# Supplementary material for: Preoperative ultrasound-guided dual localization with titanium clips and carbon nanoparticles for predicting the surgical approach and guiding the resection of Siewert type II esophagogastric junction adenocarcinoma
Source: J Cancer Res Clin Oncol. 2024 Mar 20;150(3):145. doi: 10.1007/s00432-024-05689-3 (PMC10954912; doi:10.1007/s00432-024-05689-3)
Supplement: Supplementary file 3 — Supplementary file3 (ZIP 29 KB) [file 432_2024_5689_MOESM3_ESM.zip › the supplementary tables.files/The supplementarytable S2.xlsx]

## Sheet: the Supplementary Table S2
TableS2 The esophageal resection length and tumor infiltration length
	Experimental group	Routine group	t	P
Esophageal resection length（cm）	2.39±0.28	2.86±0.39	-5.38	<0.001
Tumor infiltration length（cm）	1.15±0.22	1.07±0.16	1.60	0.12
