# Supplementary material for: Preoperative ultrasound-guided dual localization with titanium clips and carbon nanoparticles for predicting the surgical approach and guiding the resection of Siewert type II esophagogastric junction adenocarcinoma
Source: J Cancer Res Clin Oncol. 2024 Mar 20;150(3):145. doi: 10.1007/s00432-024-05689-3 (PMC10954912; doi:10.1007/s00432-024-05689-3)
Supplement: Supplementary file 3 — Supplementary file3 (ZIP 29 KB) [file 432_2024_5689_MOESM3_ESM.zip › the supplementary tables.files/The supplementary table S1.xlsx]

## Sheet: the Supplementary Table S1
Table S1 The surgical approach
	Surgical approach	Predicting surgical approach (cases)	Actual surgical approach (cases)	Accuracy rate	P
Experimental group	Transthoracic approach	11	12
	Combined thoracoabdominal approach	6	5
	Transabdominal approach	14	14	96.8%	0.02
Routine group	Transthoracic approach	9	16
	Combined thoracoabdominal approach	6	3
	Transabdominal approach	14	10	75.9%
